# Supplementary material for: Development of a simple and highly sensitive virion concentration method to detect SARS-CoV-2 in saliva
Source: Heliyon. 2024 Jun 15;10(12):e33168. doi: 10.1016/j.heliyon.2024.e33168 (PMC11238118; doi:10.1016/j.heliyon.2024.e33168)
Supplement: Multimedia component 1 [file mmc1.xlsx]

## Sheet: S-Table 1
S-Table 1. Results of RT-qPCR.
Runs	Methods	Dilutions	Well 1	Well 2	Well 3	Ct mean	S.D.
Test 1	Developed	1:10	31.446	31.804	31.27	31.5067	0.222185
		1:100	35.908	36.356	35.969	36.0777	0.198381
		1:1000	No. Ct	No. Ct	No. Ct	NA	NA
		1:10000	No. Ct	No. Ct	No. Ct	NA	NA
	Conventional (PBS)	Neat	37.587	38.668	38.379	38.2113	0.456964
		1:10	No. Ct	No. Ct	38.967	(38.967*)	NA
		1:100	No. Ct	No Ct	No Ct	NA	NA
		1:1000	No. Ct	No. Ct	No. Ct	NA	NA
	Conventional (SAP)	Neat	37.677	38.609	36.291	37.5257	0.952351
		1:10	No. Ct	38.676	38.712	(38.694+)	NA
		1:100	No. Ct	No. Ct	No. Ct	NA	NA
		1:1000	No. Ct	No. Ct	No. Ct	NA	NA
Test 2	Developed	1:10	36.483	36.446	35.556	36.1617	0.428537
		1:100	37.071	39.713	38.175	38.3197	1.08343
		1:1000	No. Ct	39.374	No. Ct	(39.374*)	NA
		1:10000	No. Ct	No. Ct	No. Ct	NA	NA
	Conventional (PBS)	Neat	34.894	36.307	37.112	36.1043	0.916765
		1:10	39.957	No Ct	39.375	(39.666+)	NA
		1:100	No Ct	No Ct	No Ct	NA	NA
		1:1000	No. Ct	No. Ct	No. Ct	NA	NA
	Conventional (SAP)	Neat	35.458	38.134	35.337	36.3097	1.29094
		1:10	No Ct	No Ct	No Ct	NA	NA
		1:100	No Ct	No Ct	No Ct	NA	NA
		1:1000	No Ct	No Ct	No Ct	NA	NA
Test 3	Developed	Neat	29.545	29.905	28.192	29.214	0.18
		1:10	32.781	32.023	32.035	32.2797	0.379
		1:100	38.221	38.162	37.883	38.0887	0.0295
		1:1000	No Ct	No Ct	43.486	NA	NA
	Conventional (PBS)	Neat	38.816	37.407	36.932	37.7183	0.7045
		1:10	No. Ct	No. Ct	No. Ct	No. Ct	NA
		1:100	No. Ct	No. Ct	No. Ct	No. Ct	NA
		1:1000	No. Ct	No. Ct	No. Ct	No. Ct	NA
	Conventional (SAP)	Neat	38.357	No. Ct	38.138	(38.933+)	NA
		1:10	39.651	No. Ct	No. Ct	(39.651*)	NA
		1:100	No. Ct	No. Ct	No. Ct	No. Ct	NA
		1:1000	No. Ct	No. Ct	No. Ct	No. Ct	NA
LOD, Limit of detection.
NA, Not available.
No. Ct, No threshold cycle values detected using real-time PCR.
Positive results were determined only when the Ct value was within 40.000.
LOD is shown in bold.
The figures in parentheses indicate one or two positive result out of three.
*, One positive in triplicate analysis.
+, Two positives in triplicate analysis.
